# Supplementary material for: Quantification of bell-shaped size selectivity in shrimp trawl fisheries using square mesh panels and a sorting cone after a Nordmøre grid
Source: PLoS One. 2019 Sep 12;14(9):e0222391. doi: 10.1371/journal.pone.0222391 (PMC6742373; doi:10.1371/journal.pone.0222391)
Supplement: S1 Catch — The catch data consist of count data for number shrimp, redfish and American plaice caught with respectively the control codend, diamond mesh codend, diamond mesh codend with square mesh panels and sorting cone codend for each size class (Length). For redfish and American plaice “Length” corresponds to the total length of the fish whereas for shrimp it corresponds to the carapace length. (ZIP) [file pone.0222391.s001.zip]

Archive with 113 entries (96 files):
- PLOS ONE Data/
- PLOS ONE Data/Control/
- PLOS ONE Data/Control/APlaice/
- PLOS ONE Data/Control/APlaice/H204_APlaice.txt
- PLOS ONE Data/Control/APlaice/H205_APlaice.txt
- PLOS ONE Data/Control/APlaice/H208_APlaice.txt
- PLOS ONE Data/Control/APlaice/H210_APlaice.txt
- PLOS ONE Data/Control/APlaice/H213_APlaice.txt
- PLOS ONE Data/Control/APlaice/H214_APlaice.txt
- PLOS ONE Data/Control/APlaice/H217_APlaice.txt
- PLOS ONE Data/Control/APlaice/H218_APlaice.txt
- PLOS ONE Data/Control/PB/
- PLOS ONE Data/Control/PB/H204_PB.txt
- PLOS ONE Data/Control/PB/H205_PB.txt
- PLOS ONE Data/Control/PB/H208_PB.txt
- PLOS ONE Data/Control/PB/H210_PB.txt
- PLOS ONE Data/Control/PB/H213_PB.txt
- PLOS ONE Data/Control/PB/H214_PB.txt
- PLOS ONE Data/Control/PB/H217_PB.txt
- PLOS ONE Data/Control/PB/H218_PB.txt
- PLOS ONE Data/Control/redfish/
- PLOS ONE Data/Control/redfish/H204_Redfish.txt
- PLOS ONE Data/Control/redfish/H205_Redfish.txt
- PLOS ONE Data/Control/redfish/H208_Redfish.txt
- PLOS ONE Data/Control/redfish/H210_Redfish.txt
- PLOS ONE Data/Control/redfish/H213_Redfish.txt
- PLOS ONE Data/Control/redfish/H214_Redfish.txt
- PLOS ONE Data/Control/redfish/H217_Redfish.txt
- PLOS ONE Data/Control/redfish/H218_Redfish.txt
- PLOS ONE Data/Diamond/
- PLOS ONE Data/Diamond/American plaice/
- PLOS ONE Data/Diamond/American plaice/H221_American_plaice.txt
- PLOS ONE Data/Diamond/American plaice/H225_American_plaice.txt
- PLOS ONE Data/Diamond/American plaice/H226_American_plaice.txt
- PLOS ONE Data/Diamond/American plaice/H229_American_plaice.txt
- PLOS ONE Data/Diamond/American plaice/H230_American_plaice.txt
- PLOS ONE Data/Diamond/American plaice/H233_American_plaice.txt
- PLOS ONE Data/Diamond/American plaice/H234_American_plaice.txt
- PLOS ONE Data/Diamond/American plaice/H238_American_plaice.txt
- PLOS ONE Data/Diamond/PB/
- PLOS ONE Data/Diamond/PB/H221_PB.txt
- PLOS ONE Data/Diamond/PB/H225_PB.txt
- PLOS ONE Data/Diamond/PB/H226_PB.txt
- PLOS ONE Data/Diamond/PB/H229_PB.txt
- PLOS ONE Data/Diamond/PB/H230_PB.txt
- PLOS ONE Data/Diamond/PB/H233_PB.txt
- PLOS ONE Data/Diamond/PB/H234_PB.txt
- PLOS ONE Data/Diamond/PB/H238_PB.txt
- PLOS ONE Data/Diamond/Redfish/
- PLOS ONE Data/Diamond/Redfish/H221_Redfish.txt
- PLOS ONE Data/Diamond/Redfish/H225_Redfish.txt
- PLOS ONE Data/Diamond/Redfish/H226_Redfish.txt
- PLOS ONE Data/Diamond/Redfish/H229_Redfish.txt
- PLOS ONE Data/Diamond/Redfish/H230_Redfish.txt
- PLOS ONE Data/Diamond/Redfish/H233_Redfish.txt
- PLOS ONE Data/Diamond/Redfish/H234_Redfish.txt
- PLOS ONE Data/Diamond/Redfish/H238_Redfish.txt
- PLOS ONE Data/Sorting cone/
- PLOS ONE Data/Sorting cone/American plaice/
- PLOS ONE Data/Sorting cone/American plaice/H244_American_plaice.txt
- PLOS ONE Data/Sorting cone/American plaice/H246_American_plaice.txt
- PLOS ONE Data/Sorting cone/American plaice/H249_American_plaice.txt
- PLOS ONE Data/Sorting cone/American plaice/H250_American_plaice.txt
- PLOS ONE Data/Sorting cone/American plaice/H254_APlaice.txt
- PLOS ONE Data/Sorting cone/American plaice/H255_APlaice.txt
- PLOS ONE Data/Sorting cone/American plaice/H258_APlaice.txt
- PLOS ONE Data/Sorting cone/American plaice/H259_APlaice.txt
- PLOS ONE Data/Sorting cone/PB/
- PLOS ONE Data/Sorting cone/PB/H244_PB.txt
- PLOS ONE Data/Sorting cone/PB/H246_PB.txt
- PLOS ONE Data/Sorting cone/PB/H249_PB.txt
- PLOS ONE Data/Sorting cone/PB/H250_PB.txt
- PLOS ONE Data/Sorting cone/PB/H254_PB.txt
- PLOS ONE Data/Sorting cone/PB/H255_PB.txt
- PLOS ONE Data/Sorting cone/PB/H258_PB.txt
- PLOS ONE Data/Sorting cone/PB/H259_PB.txt
- PLOS ONE Data/Sorting cone/Redfish/
- PLOS ONE Data/Sorting cone/Redfish/H244_Redfish.txt
- PLOS ONE Data/Sorting cone/Redfish/H246_Redfish.txt
- PLOS ONE Data/Sorting cone/Redfish/H249_Redfish.txt
- PLOS ONE Data/Sorting cone/Redfish/H250_Redfish.txt
- PLOS ONE Data/Sorting cone/Redfish/H254_Redfish.txt
- PLOS ONE Data/Sorting cone/Redfish/H255_Redfish.txt
- PLOS ONE Data/Sorting cone/Redfish/H258_Redfish.txt
- PLOS ONE Data/Sorting cone/Redfish/H259_Redfish.txt
- PLOS ONE Data/Square/
- PLOS ONE Data/Square/APlaice/
- PLOS ONE Data/Square/APlaice/H202_APlaice.txt
- PLOS ONE Data/Square/APlaice/H206_APlaice.txt
- PLOS ONE Data/Square/APlaice/H207_APlaice.txt
- PLOS ONE Data/Square/APlaice/H211_APlaice.txt
- PLOS ONE Data/Square/APlaice/H212_APlaice.txt
- PLOS ONE Data/Square/APlaice/H215_APlaice.txt
- PLOS ONE Data/Square/APlaice/H216_APlaice.txt
- PLOS ONE Data/Square/APlaice/H220_APlaice.txt
- PLOS ONE Data/Square/PB/
- PLOS ONE Data/Square/PB/H202_PB.txt
- PLOS ONE Data/Square/PB/H206_PB.txt
- PLOS ONE Data/Square/PB/H207_PB.txt
- PLOS ONE Data/Square/PB/H211_PB.txt
- PLOS ONE Data/Square/PB/H212_PB.txt
- PLOS ONE Data/Square/PB/H215_PB.txt
- PLOS ONE Data/Square/PB/H216_PB.txt
- PLOS ONE Data/Square/PB/H220_PB.txt
- PLOS ONE Data/Square/redfish/
- PLOS ONE Data/Square/redfish/H202_Redfish.txt
- PLOS ONE Data/Square/redfish/H206_Redfish.txt
- PLOS ONE Data/Square/redfish/H207_Redfish.txt
- PLOS ONE Data/Square/redfish/H211_Redfish.txt
- PLOS ONE Data/Square/redfish/H212_Redfish.txt
- PLOS ONE Data/Square/redfish/H215_Redfish.txt
- PLOS ONE Data/Square/redfish/H216_Redfish.txt
- PLOS ONE Data/Square/redfish/H220_Redfish.txt
