# Supplementary material for: Quantification of bell-shaped size selectivity in shrimp trawl fisheries using square mesh panels and a sorting cone after a Nordmøre grid
Source: PLoS One. 2019 Sep 12;14(9):e0222391. doi: 10.1371/journal.pone.0222391 (PMC6742373; doi:10.1371/journal.pone.0222391)
Supplement: S1 Catch — The catch data consist of count data for number shrimp, redfish and American plaice caught with respectively the control codend, diamond mesh codend, diamond mesh codend with square mesh panels and sorting cone codend for each size class (Length). For redfish and American plaice “Length” corresponds to the total length of the fish whereas for shrimp it corresponds to the carapace length. (ZIP) [file pone.0222391.s001.zip › PLOS ONE Data/Square/redfish/H212_Redfish.txt]

    LENGTH    TEST1    COVER1    TEST2    COVER2
     6.50    1    0    0    0
     7.50    1    0    0    0
     8.50    0    1    0    0
     9.50    5    5    0    0
    10.50    6    1    0    0
    11.50    2    1    0    0
    12.50    2    3    0    0
    13.50    2    6    0    0
    14.50    4    15    0    0
    15.50    3    8    0    0
    16.50    0    13    0    0
    17.50    0    10    0    0
    18.50    0    12    0    0
    19.50    0    16    0    0
    20.50    0    18    0    0
    21.50    0    15    0    0
    22.50    0    5    0    0
    23.50    0    3    0    0
    24.50    0    1    0    0
    25.50    0    2    0    0
    40.50    0    1    0    0
SAMPLING    1    1    1    1
SPECIES    Redfish
